# Supplementary material for: Understanding the Metabolism of Proteolysis Targeting Chimeras (PROTACs): The Next Step toward Pharmaceutical Applications
Source: J Med Chem. 2020 Oct 7;63(20):11615–38. doi: 10.1021/acs.jmedchem.0c00793 (PMC8015227; doi:10.1021/acs.jmedchem.0c00793)
Supplement: Supplementary file 2 — jm0c00793_si_002.csv [file jm0c00793_si_002.csv]

Entry/Common name	SMILES	HLH t1/2 (min)*	CYP3A4 t1/2 (min)	hAOX t1/2 (min)*
1(dBet1)	CC1=C(C)C(C(C2=CC=C(Cl)C=C2)=N[C@@H](CC(NCCCCNC(COC3=CC=CC(C(N4C5C(NC(CC5)=O)=O)=O)=C3C4=O)=O)=O)C6=NN=C(C)N67)=C7S1	135
2(dBet6)	CC1=C(C)C(C(C2=CC=C(Cl)C=C2)=N[C@@H](CC(NCCCCCCCCNC(COC3=CC=CC(C(N4C5C(NC(CC5)=O)=O)=O)=C3C4=O)=O)=O)C6=NN=C(C)N67)=C7S1	18.2
3(ARV-825)	CC1=C(C)C(C(C2=CC=C(Cl)C=C2)=N[C@@H](CC(NC3=CC=C(OCCOCCOCCOCCNC4=CC=CC(C(N5C6C(NC(CC6)=O)=O)=O)=C4C5=O)C=C3)=O)C7=NN=C(C)N78)=C8S1	27.7
4	CC1=C(C)C(C(C2=CC=C(Cl)C=C2)=N[C@@H](CC(NCCCCCCCCNC3=CC=CC(C(N4C5C(NC(CC5)=O)=O)=O)=C3C4=O)=O)C6=NN=C(C)N67)=C7S1	55.1
5	CC1=C(C)C(C(C2=CC=C(Cl)C=C2)=N[C@@H](CC(NCCOCCOCCNC3=CC=CC(C(N4C5C(NC(CC5)=O)=O)=O)=C3C4=O)=O)C6=NN=C(C)N67)=C7S1	49.4	1.1
6	O=C1N(C2C(NC(CC2)=O)=O)C(C3=C1C(NCCCN4CCN(CCCNC(C[C@@H](C5=NN=C(C)N56)N=C(C7=CC=C(Cl)C=C7)C8=C6SC(C)=C8C)=O)CC4)=CC=C3)=O	87
7(MZ-1)	CC1=C(C)C(C(C2=CC=C(Cl)C=C2)=N[C@@H](CC(NCCOCCOCCOCC(N[C@@H](C(C)(C)C)C(N3[C@H](C(NCC4=CC=C(C5=C(C)N=CS5)C=C4)=O)C[C@@H](O)C3)=O)=O)=O)C6=NN=C(C)N67)=C7S1	210
8	CC1=C(C)C(C(C2=CC=C(Cl)C=C2)=N[C@@H](CC(NCCCCCCC(N[C@@H](C(C)(C)C)C(N3[C@H](C(N[C@H](C4=CC=C(C5=C(C)N=CS5)C=C4)C)=O)C[C@@H](O)C3)=O)=O)=O)C6=NN=C(C)N67)=C7S1	81.8
9	CC1=C(C)C(C(C2=CC=C(Cl)C=C2)=N[C@@H](CC(NCCOCCOCC(N[C@@H](C(C)(C)C)C(N3[C@H](C(N[C@H](C4=CC=C(C5=C(C)N=CS5)C=C4)C)=O)C[C@@H](O)C3)=O)=O)=O)C6=NN=C(C)N67)=C7S1	137
10(ARV-771)	CC1=C(C)C(C(C2=CC=C(Cl)C=C2)=N[C@@H](CC(NCCOCCCOCC(N[C@@H](C(C)(C)C)C(N3[C@H](C(N[C@H](C4=CC=C(C5=C(C)N=CS5)C=C4)C)=O)C[C@@H](O)C3)=O)=O)=O)C6=NN=C(C)N67)=C7S1	151
11	CC1=C(C)C(C(C2=CC=C(Cl)C=C2)=N[C@@H](CC(N(CC3)CCN3CCC(N[C@@H](C(C)(C)C)C(N4[C@H](C(N[C@H](C5=CC=C(C6=C(C)N=CS6)C=C5)C)=O)C[C@@H](O)C4)=O)=O)=O)C7=NN=C(C)N78)=C8S1	>>240 (70.0%)
12	ClC1=CC=CC(NC2=NC(C=C(C(NCCCCCCCCNC(COC3=CC=CC(C(N4C5C(NC(CC5)=O)=O)=O)=C3C4=O)=O)=O)C=C6)=C6C7=C2C=CN=C7)=C1	41.4
13	O=C1N(C2C(NC(CC2)=O)=O)C(C3=C1C(OCC(NCCCCCCCCCCNC(C(C=C4)=CC5=C4C(C=NC=C6)=C6C(NC7=CC(Cl)=CC=C7)=N5)=O)=O)=CC=C3)=O	33.6
14	ClC1=CC=CC(NC2=NC(C=C(C(NCCOCCOCCOCCNC(COC3=CC=CC(C(N4C5C(NC(CC5)=O)=O)=O)=C3C4=O)=O)=O)C=C6)=C6C7=C2C=CN=C7)=C1	76.8
15	ClC1=CC=CC(NC2=NC(C=C(C(NCCOCCOCCNC3=CC=CC(C(N4C5C(NC(CC5)=O)=O)=O)=C3C4=O)=O)C=C6)=C6C7=C2C=CN=C7)=C1	26.8	14.6
16	ClC1=CC=CC(NC2=NC(C=C(C(NCCCCCCNC3=CC=CC(C(N4C5C(NC(CC5)=O)=O)=O)=C3C4=O)=O)C=C6)=C6C7=C2C=CN=C7)=C1	34.7
17	O=C([C@@H](NC(CCCCNC(C(C=C1)=CC2=C1C(C=NC=C3)=C3C(NC4=CC(Cl)=CC=C4)=N2)=O)=O)C(C)(C)C)N5[C@H](C(N[C@H](C6=CC=C(C7=C(C)N=CS7)C=C6)C)=O)C[C@@H](O)C5	204
18	O=C([C@@H](NC(CCCCCCNC(C(C=C1)=CC2=C1C(C=NC=C3)=C3C(NC4=CC(Cl)=CC=C4)=N2)=O)=O)C(C)(C)C)N5[C@H](C(N[C@H](C6=CC=C(C7=C(C)N=CS7)C=C6)C)=O)C[C@@H](O)C5	209
19	ClC1=CC=CC(NC2=NC(C=C(C(NCCCOCC(N[C@@H](C(C)(C)C)C(N3[C@H](C(N[C@H](C4=CC=C(C5=C(C)N=CS5)C=C4)C)=O)C[C@@H](O)C3)=O)=O)=O)C=C6)=C6C7=C2C=CN=C7)=C1	159
20	O=C(N[C@H](C(N1C[C@H](O)C[C@H]1C(N[C@H](C2=CC=C(C3=C(C)N=CS3)C=C2)C)=O)=O)C(C)(C)C)CN4CCN(C(C5=CC=C(C(C=NC=C6)=C6C(NC7=CC=CC(Cl)=C7)=N8)C8=C5)=O)CC4	218
21	O=C(N1CCN(C(C2=CC(CC3=NNC(C4=C3C=CC=C4)=O)=CC=C2F)=O)CC1)CCCCCCCCCCNC5=CC=CC(C(N6C7C(NC(CC7)=O)=O)=O)=C5C6=O	15.7
22	O=C([C@@H](NC(CCCCCCCCCCC(N1CCN(C(C2=CC(CC3=NNC(C4=C3C=CC=C4)=O)=CC=C2F)=O)CC1)=O)=O)C(C)(C)C)N5[C@H](C(N[C@H](C6=CC=C(C7=C(C)N=CS7)C=C6)C)=O)C[C@@H](O)C5	95
23	O=C(N1CCN(C(C2=CC(CC3=NNC(C4=C3C=CC=C4)=O)=CC=C2F)=O)CC1)CCCCCCC(N[C@@H](C(C)(C)C)C(N5[C@H](C(N[C@H](C6=CC=C(C7=C(C)N=CS7)C=C6)C)=O)C[C@@H](O)C5)=O)=O	91.2
24	O=C1NN=C(CC2=CC=C(F)C(C(N3CCN(CC4=CN(CCCCC(N[C@@H](C(C)(C)C)C(N5[C@H](C(N[C@H](C6=CC=C(C7=C(C)N=CS7)C=C6)C)=O)C[C@@H](O)C5)=O)=O)N=N4)CC3)=O)=C2)C8=CC=CC=C81	>>240 (84.3%)
25	O=C1NN=C(CC2=CC=C(F)C(C(N3CCN(C(CCCC4=CN(CCCCC(N[C@@H](C(C)(C)C)C(N5[C@H](C(N[C@H](C6=CC=C(C7=C(C)N=CS7)C=C6)C)=O)C[C@@H](O)C5)=O)=O)N=N4)=O)CC3)=O)=C2)C8=CC=CC=C81	>>240 (84.7%)
26	O=C(COC1=C(F)C(F)=CC=C1C2=CSC(N3CCOCC3)=N2)NCCCCCCCCNC(COC4=CC=CC(C(N5C6CCC(NC6=O)=O)=O)=C4C5=O)=O	8.4
27	O=C(COC1=C(F)C(F)=CC=C1C2=CSC(N3CCOCC3)=N2)NCCOCCOCCNC(COC4=CC=CC(C(N5C6CCC(NC6=O)=O)=O)=C4C5=O)=O	39.4
28	O=C(COC1=C(F)C(F)=CC=C1C2=CSC(N3CCOCC3)=N2)NCCOCCOCCOCCNC(COC4=CC=CC(C(N5C6C(NC(CC6)=O)=O)=O)=C4C5=O)=O	66.4
29	O=C1N(C2C(NC(CC2)=O)=O)C(C3=C1C(NCCCCCCNC(COC4=C(F)C(F)=CC=C4C5=CSC(N6CCOCC6)=N5)=O)=CC=C3)=O	53.5	7.4
30	O=C(COC1=C(F)C(F)=CC=C1C2=CSC(N3CCOCC3)=N2)NCCCCCCCCNC4=CC=CC(C(N5C6C(NC(CC6)=O)=O)=O)=C4C5=O	47.6
31	O=C(COC1=C(F)C(F)=CC=C1C2=CSC(N3CCOCC3)=N2)NCCOCCOCCNC4=CC=CC(C(N5C6C(NC(CC6)=O)=O)=O)=C4C5=O	38.4	1.7
32	FC(C(F)=CC=C1C2=CSC(N3CCOCC3)=N2)=C1OCCOCCOCCNC4=CC=CC(C(N5C6C(NC(CC6)=O)=O)=O)=C4C5=O	45.3
33	FC1=C(F)C=CC(C2=CSC(N3CCOCC3)=N2)=C1OCC(NCCCCC(N[C@@H](C(C)(C)C)C(N4[C@H](C(N[C@H](C5=CC=C(C6=C(C)N=CS6)C=C5)C)=O)C[C@@H](O)C4)=O)=O)=O	74.3		>>90 (83.5%)
34	O=C(N(C)CCCCC(N[C@@H](C(C)(C)C)C(N1[C@H](C(N[C@H](C2=CC=C(C3=C(C)N=CS3)C=C2)C)=O)C[C@@H](O)C1)=O)=O)COC4=C(C5=CSC(N6CCOCC6)=N5)C=CC(F)=C4F	86.1		>>90 (83.4%)
35	FC1=C(F)C=CC(C2=CSC(N3CCOCC3)=N2)=C1OCC(NCCCCCCC(N[C@@H](C(C)(C)C)C(N4[C@H](C(N[C@H](C5=CC=C(C6=C(C)N=CS6)C=C5)C)=O)C[C@@H](O)C4)=O)=O)=O	25	1.7
36	FC1=C(F)C=CC(C2=CSC(N3CCOCC3)=N2)=C1OCC(NCCCOCC(N[C@@H](C(C)(C)C)C(N4[C@H](C(N[C@H](C5=CC=C(C6=C(C)N=CS6)C=C5)C)=O)C[C@@H](O)C4)=O)=O)=O	25.2
37	FC1=C(F)C=CC(C2=CSC(N3CCOCC3)=N2)=C1OCC(NCCOCCOCC(N[C@@H](C(C)(C)C)C(N4[C@H](C(N[C@H](C5=CC=C(C6=C(C)N=CS6)C=C5)C)=O)C[C@@H](O)C4)=O)=O)=O	37.6
38	O[C@@H]1C[C@@H](C(N[C@H](C2=CC=C(C3=C(C)N=CS3)C=C2)C)=O)N(C([C@H](C(C)(C)C)NC(CCCCCCCOC4=C(F)C(F)=CC=C4C5=CSC(N6CCOCC6)=N5)=O)=O)C1	67.6
39	FC1=CC=C(C2=CSC(N3CCOCC3)=N2)C(OCC4=CN(CCCCC(N[C@H](C(N5C[C@H](O)C[C@H]5C(N[C@H](C6=CC=C(C7=C(C)N=CS7)C=C6)C)=O)=O)C(C)(C)C)=O)N=N4)=C1F	40.1
40	O=C(C[C@H](NC([C@H]1N(C([C@H](C(C)(C)C)NC(C2(F)CC2)=O)=O)C[C@H](O)C1)=O)C3=CC=C(C4=C(C)N=CS4)C=C3)NCCCCCCNC(COC5=C(F)C(F)=CC=C5C6=CSC(N7CCOCC7)=N6)=O	66.7	22.6
41(pomalidomide)	NC1=C2C(C(N(C3C(NC(CC3)=O)=O)C2=O)=O)=CC=C1	140
42(VHL ligand)	O[C@@H]1C[C@@H](C(N[C@H](C2=CC=C(C3=C(C)N=CS3)C=C2)C)=O)N(C([C@H](C(C)(C)C)N)=O)C1.Cl	92
43(JQ1)	CC1=C(C)C(C(C2=CC=C(Cl)C=C2)=N[C@@H](CC(O)=O)C3=NN=C(C)N34)=C4S1	>>240 (100.0%)
44(CX4945)	ClC1=CC=CC(NC2=NC(C=C(C(O)=O)C=C3)=C3C4=C2C=CN=C4)=C1	99.7
45(olaparib der)	O=C(C1=CC(CC2=NNC(C3=C2C=CC=C3)=O)=CC=C1F)N4CCNCC4.Cl	>>240 (77.7%)
46(AR ligand)	OC1=C(F)C(F)=CC=C1C2=CSC(N3CCOCC3)=N2	18.3
* For more stable compounds, the percentage of substrate left at the final time point of analysis is provided in brackets
